# Supplementary material for: Monitoring the action of redox-directed cancer therapeutics using a human peroxiredoxin-2-based probe
Source: Nat Commun. 2018 Aug 7;9:3145. doi: 10.1038/s41467-018-05557-y (PMC6081480; doi:10.1038/s41467-018-05557-y)
Supplement: Supplementary file 3 — Supplementary Data 1 [file 41467_2018_5557_MOESM3_ESM.xlsx]

## Sheet: Probe_pcDNA3.1+
5’gacggatcgggagatctcccgatcccctatggtgcactctcagtacaatctgctctgatgccgcatagttaagccagtatctgctccctgcttgtgtgttggaggtcgctgagtagtgcgcgagcaaaatttaagctacaacaaggcaaggcttgaccgacaattgcatgaagaatctgcttagggttaggcgttttgcgctgcttcgcgatgtacgggccagatatacgcgttgacattgattattgactagttattaatagtaatcaattacggggtcattagttcatagcccatatatggagttccgcgttacataacttacggtaaatggcccgcctggctgaccgcccaacgacccccgcccattgacgtcaataatgacgtatgttcccat…

## Sheet: Probe_pLJM1
5’tatgccaagtacgccccctattgacgtcaatgacggtaaatggcccgcctggcattatgcccagtacatgaccttatgggactttcctacttggcagtacatctacgtattagtcatcgctattaccatggtgatgcggttttggcagtacatcaatgggcgtggatagcggtttgactcacggggatttccaagtctccaccccattgacgtcaatgggagtttgttttggcaccaaaatcaacgggactttccaaaatgtcgtaacaactccgccccattgacgcaaatgggcggtaggcgtgtacggtgggaggtctatataagcagagctggtttagtgaaccgtcagatccgctagcgctaccggtatggtgagcaagggcgaggagctgtt…
6
